# Supplementary material for: Quantification of the Effect of Saddle Fitting on Rider–Horse Biomechanics Using Inertial Measurement Units
Source: Sensors (Basel). 2025 Jul 30;25(15):4712. doi: 10.3390/s25154712 (PMC12349058; doi:10.3390/s25154712)
Supplement: Supplementary file 1 [file sensors-25-04712-s001.zip]

Archive with 1 entries (1 files):
- sensors-3734980-supplementary.pdf
